# Supplementary material for: SDHB Suppresses the Tumorigenesis and Development of ccRCC by Inhibiting Glycolysis
Source: Front Oncol. 2021 May 19;11:639408. doi: 10.3389/fonc.2021.639408 (PMC8170479; doi:10.3389/fonc.2021.639408)
Supplement: Supplementary file 2 [file Table_2.xlsx]

## Sheet: IHC
Organization Type	DOI	SITE_OF_TUMOR_TISSUE	SEX	AGE	Distant metastasis	Primary organ	HISTOLOGICAL_DIAGNOSIS	Pathological grade	Tumor size	LATERALITY	LYMPH_NODES_EXAMINED	AJCC_TUMOR_PATHOLOGIC_PT	AJCC_NODES_PATHOLOGIC_PN	AJCC_METASTASIS_PATHOLOGIC_PM	AJCC_PATHOLOGIC_TUMOR_STAGE
carcinoma tissue	4985.5	Kidney	Male	34	NO	Yes	Kidney Clear Cell Renal Carcinoma	Ⅰ-Ⅱ	3.5×3.5×3.2cm	Left		T1a	N0	M0	Stage I
carcinoma tissue	5474.49	Kidney	Male	64	NO	Yes	Kidney Clear Cell Renal Carcinoma	Ⅱ-Ⅲ	3.2×2.5×2.5cm	Right		T1a	N0	M0	Stage I
carcinoma tissue	4764.34	Kidney	Male	47	NO	Yes	Kidney Clear Cell Renal Carcinoma	Ⅰ-Ⅱ	2.8×2.5×2cm	Right		T1a	N0	M0	Stage I
carcinoma tissue	9120.74	Kidney	Male	49	NO	Yes	Kidney Clear Cell Renal Carcinoma	Ⅱ	φ0.5cm，φ1.2cm	Left		T1a	N0	M0	Stage I
carcinoma tissue	8031.27	Kidney	Male	51	NO	Yes	Kidney Clear Cell Renal Carcinoma	Ⅰ-Ⅱ	4×3.5×2cm	Right		T1a	N0	M0	Stage I
carcinoma tissue	5352.83	Kidney	Male	51	NO	Yes	Kidney Clear Cell Renal Carcinoma	Ⅰ-Ⅲ	2.6×1.8×1.6cm	Left		T1a	N0	M0	Stage I
carcinoma tissue	6559.89	Kidney	Female	56	NO	Yes	Kidney Clear Cell Renal Carcinoma	Ⅰ-Ⅱ	3×2.5×2cm	Left	7	T1a	N0	M0	Stage I
carcinoma tissue	2589.55	Kidney	Female	55	NO	Yes	Kidney Clear Cell Renal Carcinoma	Ⅱ	1×1×1cm	Left		T1a	N0	M0	Stage I
carcinoma tissue	11213.2	Kidney	Female	57	NO	Yes	Kidney Clear Cell Renal Carcinoma	Ⅱ	3×2×2cm	Right		T1a	N0	M0	Stage I
carcinoma tissue	4453.43	Kidney	Female	61	NO	Yes	Kidney Clear Cell Renal Carcinoma	Ⅰ	2.5×2.3×2cm	Right		T1a	N0	M0	Stage I
carcinoma tissue	6325.4	Kidney	Male	44	NO	Yes	Kidney Clear Cell Renal Carcinoma	Ⅰ	1.8×1.5×1.5cm	Left		T1a	N0	M0	Stage I
carcinoma tissue	5369.24	Kidney	Male	41	NO	Yes	Kidney Clear Cell Renal Carcinoma	Ⅰ-Ⅱ	1.5×1.5×1cm	Left		T1a	N0	M0	Stage I
carcinoma tissue	4447.71	Kidney	Male	37	NO	Yes	Kidney Clear Cell Renal Carcinoma	Ⅰ	4×3×1.5cm	Left		T1a	N0	M0	Stage I
carcinoma tissue	6728.7	Kidney	Female	40	NO	Yes	Kidney Clear Cell Renal Carcinoma	Ⅰ	4×3.5×3cm	Right		T1a	N0	M0	Stage I
carcinoma tissue	5764.48	Kidney	Male	64	NO	Yes	Kidney Clear Cell Renal Carcinoma	Ⅲ	3×3×3cm	Right		T1a	N0	M0	Stage I
carcinoma tissue	9100.66	Kidney	Male	64	NO	Yes	Kidney Clear Cell Renal Carcinoma	Ⅱ	4.5×4×3.5cm	Right		T1b	N0	M0	Stage I
carcinoma tissue	3603.33	Kidney	Female	72	NO	Yes	Kidney Clear Cell Renal Carcinoma	Ⅰ-Ⅱ	6×5×4cm	Left		T1b	N0	M0	Stage I
carcinoma tissue	4807.96	Kidney	Male	75	NO	Yes	Kidney Clear Cell Renal Carcinoma	Ⅱ	6.5×6.5×5cm	Left		T1b	N0	M0	Stage I
carcinoma tissue	24751.4	Kidney	Male	55	NO	Yes	Kidney Clear Cell Renal Carcinoma	Ⅰ-Ⅱ	6×5×5cm	Left		T1b	N0	M0	Stage I
carcinoma tissue	9625.68	Kidney	Female	72	NO	Yes	Kidney Clear Cell Renal Carcinoma	Ⅱ	5×4×3cm	Right		T1b	N0	M0	Stage I
carcinoma tissue	7680.7	Kidney	Female	51	NO	Yes	Kidney Clear Cell Renal Carcinoma	Ⅱ	5×4×3cm	Right		T1b	N0	M0	Stage I
carcinoma tissue	11412.5	Kidney	Male	58	NO	Yes	Kidney Clear Cell Renal Carcinoma	Ⅱ	5×4×3cm	Right		T1b	N0	M0	Stage I
carcinoma tissue	5974.05	Kidney	Male	75	NO	Yes	Kidney Clear Cell Renal Carcinoma	Ⅰ-Ⅱ	6×5×5cm	Right		T1b	N0	M0	Stage I
carcinoma tissue	6527.24	Kidney	Male	39	NO	Yes	Kidney Clear Cell Renal Carcinoma	Ⅱ	5.5×4.5×3.5cm	Right		T1b	N0	M0	Stage I
carcinoma tissue	1376.33	Kidney	Male	73	NO	Yes	Kidney Clear Cell Renal Carcinoma	Ⅱ	5×4.5×3.5cm	Left		T1b	N0	M0	Stage I
carcinoma tissue	7904.82	Kidney	Female	50	NO	Yes	Kidney Clear Cell Renal Carcinoma	Ⅱ	6×4.5×3.8cm	Left		T1b	N0	M0	Stage I
carcinoma tissue	17971	Kidney	Male	78	NO	Yes	Kidney Clear Cell Renal Carcinoma	Ⅱ	5.5×5×3.5cm	Right		T1b	N0	M0	Stage I
carcinoma tissue	10080.3	Kidney	Female	65	NO	Yes	Kidney Clear Cell Renal Carcinoma	Ⅲ	6×6×5cm	Left		T1b	N0	M0	Stage I
carcinoma tissue	16852.3	Kidney	Female	75	NO	Yes	Kidney Clear Cell Renal Carcinoma	Ⅲ	4.5×3×3cm	Right		T1b	N0	M0	Stage I
carcinoma tissue	8961.55	Kidney	Male	60	NO	Yes	Kidney Clear Cell Renal Carcinoma	Ⅰ-Ⅱ	9×6×4cm	Right	1	T2a	N0	M0	Stage II
carcinoma tissue	6942.89	Kidney	Male	53	NO	Yes	Kidney Clear Cell Renal Carcinoma	Ⅱ	8×7×6cm	Right	5	T2a	N0	M0	Stage II
carcinoma tissue	24367.2	Kidney	Female	62	NO	Yes	Kidney Clear Cell Renal Carcinoma	Ⅲ	10×10×8cm	Left	7	T2a	N0	M0	Stage II
carcinoma tissue	17185.5	Kidney	Female	36	NO	Yes	Kidney Clear Cell Renal Carcinoma	Ⅰ-Ⅲ	直径9cm	Left	2	T2a	N0	M0	Stage II
carcinoma tissue	8560.18	Kidney	Female	54	NO	Yes	Kidney Clear Cell Renal Carcinoma	Ⅱ	10×8×5cm	Right	1	T2a	N0	M0	Stage II
carcinoma tissue	7860.82	Kidney	Male	57	NO	Yes	Kidney Clear Cell Renal Carcinoma	Ⅰ-Ⅳ	10×9×5cm	Left	2	T2a	N0	M0	Stage II
carcinoma tissue	7521.63	Kidney	Female	37	NO	Yes	Kidney Clear Cell Renal Carcinoma	Ⅰ-Ⅱ	10×5×5cm	Left	1	T2a	N0	M0	Stage II
carcinoma tissue	9093.61	Kidney	Female	62	NO	Yes	Kidney Clear Cell Renal Carcinoma	Ⅱ	9×6×5cm	Left		T2a	N0	M0	Stage II
carcinoma tissue	2574.53	Kidney	Male	55	NO	Yes	Kidney Clear Cell Renal Carcinoma	Ⅱ	7.5×6×5cm	Right		T2a	N0	M0	Stage II
carcinoma tissue	9684.49	Kidney	Female	48	NO	Yes	Kidney Clear Cell Renal Carcinoma	Ⅲ	8×6×6cm	Right	4	T2a	N0	M0	Stage II
carcinoma tissue	12042.9	Kidney	——	——	NO	Yes	Kidney Clear Cell Renal Carcinoma	Ⅰ-Ⅱ	7.5×7.2×6cm	Right		T2a	N0	M0	Stage II
carcinoma tissue	6753	Kidney	Female	70	NO	Yes	Kidney Clear Cell Renal Carcinoma	Ⅱ	φ8cm	Right		T2a	N0	M0	Stage II
carcinoma tissue	15602.3	Kidney	Female	47	NO	Yes	Kidney Clear Cell Renal Carcinoma	Ⅲ	φ8cm	Right		T2a	N0	M0	Stage II
carcinoma tissue	11690.5	Kidney	Male	56	NO	Yes	Kidney Clear Cell Renal Carcinoma	Ⅱ	φ8cm	Right		T2a	N0	M0	Stage II
carcinoma tissue	2549.89	Kidney	Male	58	NO	Yes	Kidney Clear Cell Renal Carcinoma	Ⅱ	φ8cm	Right		T2a	N0	M0	Stage II
carcinoma tissue	9828.67	Kidney	Female	42	NO	Yes	Kidney Clear Cell Renal Carcinoma	Ⅱ	φ8cm	Left		T2a	N0	M0	Stage II
carcinoma tissue	27735.3	Kidney	Male	52	NO	Yes	Kidney Clear Cell Renal Carcinoma	Ⅱ-Ⅲ	8×7.5×7cm	Right		T2a	N0	M0	Stage II
carcinoma tissue	9018.58	Kidney	Male	63	NO	Yes	Kidney Clear Cell Renal Carcinoma	Ⅱ	8×6.5×5cm	Right		T2a	N0	M0	Stage II
carcinoma tissue	1874.16	Kidney	Female	58	NO	Yes	Kidney Clear Cell Renal Carcinoma	Ⅱ-Ⅲ	7.5×6×6cm	Right		T2a	N0	M0	Stage II
carcinoma tissue	2838.22	Kidney	Female	38	NO	Yes	Kidney Clear Cell Renal Carcinoma	Ⅲ	13×8×7.5cm	Left	1	T2b	N0	M0	Stage II
carcinoma tissue	1803.85	Kidney	Female	54	NO	Yes	Kidney Clear Cell Renal Carcinoma	Ⅲ	13×7×6cm	Left	1	T2b	N0	M0	Stage II
carcinoma tissue	3742.17	Kidney	Male	61	NO	Yes	Kidney Clear Cell Renal Carcinoma	Ⅱ	12×10×6.5cm	Right	2	T2b	N0	M0	Stage II
carcinoma tissue	3316.75	Kidney	Male	60	NO	Yes	Kidney Clear Cell Renal Carcinoma	Ⅱ	12×12×9cm	Right	1	T2b	N0	M0	Stage II
carcinoma tissue	5067.29	Kidney	Male	68	NO	Yes	Kidney Clear Cell Renal Carcinoma	Ⅱ	8×7×7cm	Right		T3	N0	M0	Stage III
carcinoma tissue	18674.9	Kidney	Male	56	NO	Yes	Kidney Clear Cell Renal Carcinoma	Ⅱ-Ⅲ	6.5×6.3×5cm	Left		T3	N0	M0	Stage III
carcinoma tissue	2523.85	Kidney	Male	82	NO	Yes	Kidney Clear Cell Renal Carcinoma	Ⅱ	3.8×3.5×3cm	Right		T3	N0	M0	Stage III
carcinoma tissue	6110.25	Kidney	Male	77	NO	Yes	Kidney Clear Cell Renal Carcinoma	Ⅰ-Ⅱ	4.2×3.7×3.5cm	Left		T3	N0	M0	Stage III
carcinoma tissue	1834.69	Kidney	Male	70	NO	Yes	Kidney Clear Cell Renal Carcinoma	Ⅱ	4.2×4×3.8cm	Left		T3	N0	M0	Stage III
carcinoma tissue	160.318	Kidney	Male	56	NO	Yes	Kidney Clear Cell Renal Carcinoma	Ⅰ-Ⅱ	6.1×4.9×3.8cm，1.5×1.3×1.2cm	Right		T3	N0	M0	Stage III
carcinoma tissue	8840.37	Kidney	Male	65	NO	Yes	Kidney Clear Cell Renal Carcinoma	Ⅱ	12.5×8×6cm	Right		T3	N0	M0	Stage III
carcinoma tissue	3142.15	Kidney	Male	58	NO	Yes	Kidney Clear Cell Renal Carcinoma	Ⅱ	5×4×4cm	Left		T3	N0	M0	Stage III
carcinoma tissue	98.7631	Kidney	Male	56	NO	Yes	Kidney Clear Cell Renal Carcinoma	Ⅱ	8×7.5×6cm	Left		T3	N0	M0	Stage III
carcinoma tissue	1340.47	Kidney	Male	65	NO	Yes	Kidney Clear Cell Renal Carcinoma	Ⅱ	5.2×4.5×3.7	Left		T3	N0	M0	Stage III
carcinoma tissue	1495.42	Kidney	Male	40	NO	Yes	Kidney Clear Cell Renal Carcinoma	Ⅰ-Ⅱ	6.5×5.5×4cm	Right		T3	N0	M0	Stage III
carcinoma tissue	1147.79	Kidney	Female	63	NO	Yes	Kidney Clear Cell Renal Carcinoma	Ⅱ-Ⅲ	8×6×5cm	Left		T3	N0	M0	Stage III
carcinoma tissue	371.472	Kidney	Male	57	NO	Yes	Kidney Clear Cell Renal Carcinoma	Ⅱ-Ⅲ	6.5×6×4.5cm	Left		T3	N0	M0	Stage III
carcinoma tissue	8889.29	Kidney	Male	70	NO	Yes	Kidney Clear Cell Renal Carcinoma	Ⅱ-Ⅲ	5×5×4cm	Left		T3	N0	M0	Stage III
carcinoma tissue	5203.71	Kidney	Male	58	NO	Yes	Kidney Clear Cell Renal Carcinoma	Ⅱ-Ⅲ	9×8×7cm	Right	4	T2a	N1	M0	Stage III
carcinoma tissue	1663.51	Kidney	Female	58	NO	Yes	Kidney Clear Cell Renal Carcinoma	Ⅲ-Ⅳ	15×5×4.5cm	Left	3	T2b	N1	M0	Stage III
carcinoma tissue	6105.1	Kidney	Female	58	NO	Yes	Kidney Clear Cell Renal Carcinoma	Ⅲ	9×7×6cm	Left	1	T3	N1	M0	Stage III
carcinoma tissue	641.813	Kidney	Male	51	NO	Yes	Kidney Clear Cell Renal Carcinoma	Ⅱ	10.2×8×6.5cm	Left		T4	N0	M0	Stage IV
carcinoma tissue	848.804	Kidney	Female	49	NO	Yes	Kidney Clear Cell Renal Carcinoma	Ⅱ	7.8×7×5.5cm	Left		T4	N0	M0	Stage IV
carcinoma tissue	912.284	Kidney	Male	74	NO	Yes	Kidney Clear Cell Renal Carcinoma	Ⅱ	11×9×8cm	Right		T4	N0	M0	Stage IV
carcinoma tissue	1750.79	Kidney	Male	60	NO	Yes	Kidney Clear Cell Renal Carcinoma	Ⅱ-Ⅲ	5×5×4.5cm	Right		T4	N0	M0	Stage IV
carcinoma tissue	3497.36	Kidney	Male	73	Lung	Yes	Kidney Clear Cell Renal Carcinoma	Ⅱ-Ⅲ	6×5.2×3.8cm	Left		T1b	？	M1	Stage IV
carcinoma tissue	333.61	Kidney	Male	56	YES	Yes	Kidney Clear Cell Renal Carcinoma		9.5×8×5.6cm	Left		T3	N0	M1	Stage IV
Paracarcinoma tissue	25541.2						Kidney tissue (cortex/medulla)
Paracarcinoma tissue	38436.9						Kidney tissue (cortex/medulla)
Paracarcinoma tissue	18761.5						Kidney tissue (cortex/medulla)
Paracarcinoma tissue	40096.2						Kidney tissue (cortex/medulla)
Paracarcinoma tissue	22985.9						Kidney tissue (cortex/medulla)
Paracarcinoma tissue	29920.4						Kidney tissue (cortex/medulla)
Paracarcinoma tissue	25305.5						Kidney tissue (cortex/medulla)
Paracarcinoma tissue	25392.1						Kidney tissue (cortex/medulla)
Paracarcinoma tissue	32085.6						Kidney tissue (cortex/medulla)
Paracarcinoma tissue	30300.4						Kidney tissue (cortex/medulla)
Paracarcinoma tissue	34258.4						Kidney tissue (cortex/medulla)
Paracarcinoma tissue	27133.3						Kidney tissue (cortex/medulla)
Paracarcinoma tissue	42582.7						Kidney tissue (cortex/medulla)
Paracarcinoma tissue	39489.1						Kidney tissue (cortex/medulla)
Paracarcinoma tissue	40035.8						Kidney tissue (cortex/medulla)
Paracarcinoma tissue	31500.9						Kidney tissue (cortex/medulla)
Paracarcinoma tissue	27129						Kidney tissue (cortex/medulla)
Paracarcinoma tissue	19728.1						Kidney tissue (cortex/medulla)
Paracarcinoma tissue	35579.2						Kidney tissue (cortex/medulla)
Paracarcinoma tissue	24918.8						Kidney tissue (cortex/medulla)
Paracarcinoma tissue	34661.1						Kidney tissue (cortex/medulla)
Paracarcinoma tissue	47776.3						Kidney tissue (cortex/medulla)
Paracarcinoma tissue	35391.3						Kidney tissue (cortex/medulla)
Paracarcinoma tissue	45658.6						Kidney tissue (cortex/medulla)
Paracarcinoma tissue	28599.5						Kidney tissue (cortex/medulla)
Paracarcinoma tissue	35754.4						Kidney tissue (cortex/medulla)
Paracarcinoma tissue	66881.8						Kidney tissue (cortex/medulla)
Paracarcinoma tissue	46134						Kidney tissue (cortex/medulla)
Paracarcinoma tissue	39480.1						Kidney tissue (cortex/medulla)
Paracarcinoma tissue	29887						Kidney tissue (cortex/medulla)
Paracarcinoma tissue	24462.6						Kidney tissue (cortex/medulla)
Paracarcinoma tissue	35626.3						Kidney tissue (cortex/medulla)
Paracarcinoma tissue	55025						Kidney tissue (cortex/medulla)
Paracarcinoma tissue	87072.4						Kidney tissue (cortex/medulla)
Paracarcinoma tissue	74821.6						Kidney tissue (cortex/medulla)
Paracarcinoma tissue	34896.6						Kidney tissue (cortex/medulla)
Paracarcinoma tissue	65995.7						Kidney tissue (cortex/medulla)
Paracarcinoma tissue	27568.8						Kidney tissue (cortex/medulla)
Paracarcinoma tissue	37068.1						Kidney tissue (cortex/medulla)
Paracarcinoma tissue	36488.5						Kidney tissue (cortex/medulla)
Paracarcinoma tissue	70530.5						Kidney tissue (cortex/medulla)
Paracarcinoma tissue	79422.2						Kidney tissue (cortex/medulla)
Paracarcinoma tissue	47305						Kidney tissue (cortex/medulla)
Paracarcinoma tissue	164399						Kidney tissue (cortex/medulla)
Paracarcinoma tissue	91763.9						Kidney tissue (cortex/medulla)
Paracarcinoma tissue	43349.7						Kidney tissue (cortex/medulla)
Paracarcinoma tissue	43722.1						Kidney tissue (cortex/medulla)
Paracarcinoma tissue	74033.4						Kidney tissue (cortex/medulla)
Paracarcinoma tissue	79230.9						Kidney tissue (cortex/medulla)
Paracarcinoma tissue	99987.1						Kidney tissue (cortex/medulla)
Paracarcinoma tissue	107508						Kidney tissue (cortex/medulla)
Paracarcinoma tissue	85664.9						Kidney tissue (cortex/medulla)
Paracarcinoma tissue	67720.3						Kidney tissue (cortex/medulla)
Paracarcinoma tissue	101016						Kidney tissue (cortex/medulla)
Paracarcinoma tissue	68689.5						Kidney tissue (cortex/medulla)
Paracarcinoma tissue	95792.9						Kidney tissue (cortex/medulla)
Paracarcinoma tissue	78202.6						Kidney tissue (cortex/medulla)
Paracarcinoma tissue	72733.4						Kidney tissue (cortex/medulla)
Paracarcinoma tissue	57861						Kidney tissue (cortex/medulla)
Paracarcinoma tissue	97188.5						Kidney tissue (cortex/medulla)
Paracarcinoma tissue	7319.59						Kidney tissue (cortex/medulla)
Paracarcinoma tissue	38747.8						Kidney tissue (cortex/medulla)
Paracarcinoma tissue	107851						Kidney tissue (cortex/medulla)
Paracarcinoma tissue	43968.3						Kidney tissue (cortex/medulla)
Paracarcinoma tissue	91051.7						Kidney tissue (cortex/medulla)
Paracarcinoma tissue	105947						Kidney tissue (cortex/medulla)
Paracarcinoma tissue	62982.2						Kidney tissue (cortex/medulla)
Paracarcinoma tissue	40530.5						Kidney tissue (cortex/medulla)
Paracarcinoma tissue	40967.2						Kidney tissue (cortex/medulla)
Paracarcinoma tissue	42311						Kidney tissue (cortex/medulla)
Paracarcinoma tissue	81529.5						Kidney tissue (cortex/medulla)
Paracarcinoma tissue	84523.2						Kidney tissue (cortex/medulla)
Paracarcinoma tissue	62117.2						Kidney tissue (cortex/medulla)
Paracarcinoma tissue	98703.2						Kidney tissue (cortex/medulla)
Paracarcinoma tissue	27191.3						Kidney tissue (cortex/medulla)
